# Supplementary material for: Short-Term Proteasome Inhibition: Assessment of the Effects of Carfilzomib and Bortezomib on Cardiac Function, Arterial Stiffness, and Vascular Reactivity
Source: Biology (Basel). 2024 Oct 21;13(10):844. doi: 10.3390/biology13100844 (PMC11504385; doi:10.3390/biology13100844)
Supplement: Supplementary file 1 [file biology-13-00844-s001.zip]

Archive with 1 entries (1 files):
- biology-3230022-supplementary.pdf
